# Supplementary material for: Photo‐Gated Corona Microfluidics
Source: Adv Sci (Weinh). 2026 Jul 30:e76884. Online ahead of print. doi: 10.1002/advs.76884 (PMC13423506; doi:10.1002/advs.76884)
Supplement: Supplementary file 2 — Supporting File 2: advs76884‐sup‐0002‐MovieS1‐S18.zip. [file ADVS-9999-e76884-s001.zip]

Archive with 18 entries (18 files):
- Movie01.mp4
- Movie02.mp4
- Movie03.mp4
- Movie04.mp4
- Movie05.mp4
- Movie06.mp4
- Movie07.mp4
- Movie08.mp4
- Movie09.mp4
- Movie10.mp4
- Movie11.mp4
- Movie12.mp4
- Movie13.mp4
- Movie14.mp4
- Movie15.mp4
- Movie16.mp4
- Movie17.mp4
- Movie18.mp4
